# Supplementary material for: High serum IL-17A is associated with bone destruction in newly diagnosed multiple myeloma patients
Source: Front Oncol. 2022 Aug 31;12:936670. doi: 10.3389/fonc.2022.936670 (PMC9471080; doi:10.3389/fonc.2022.936670)
Supplement: Supplementary file 3 [file Table_1.xlsx]

## Sheet: Sheet1
					S-Table 1. Clinical Outcomes of the MM patients divided into two groups according to mean serum IL-17A.
				Variable	IL-17A≤0.1 pg/ml	IL-17A＞0.1 pg/ml	P-value
				N	118	30
				Age	62.31 ± 8.78 (40.00-80.00)	64.60 ± 8.56 (49.00-78.00)	0.203
				Gender			0.858
				Female	69 (58.47%)	17 (56.67%)
				Male	49 (41.53%)	13 (43.33%)
				Hypertension	41 (34.75%)	11 (36.67%)	0.844
				Diabetes	7 (5.93%)	3 (10.00%)	0.428
				Immuglobin type			0.376
				NA	25 (21.19%)	3 (10.00%)
				IgG	49 (41.53%)	16 (53.33%)
				IgA	37 (31.36%)	8 (26.67%)
				IgD	7 (5.93%)	3 (10.00%)
				Light chain type			0.046
				NA	0 (0.00%)	1 (3.33%)
				κ	55 (46.61%)	18 (60.00%)
				λ	63 (53.39%)	11 (36.67%)
				Creatinine			0.613
				<177μmol/L	117 (99.15%)	30 (100.00%)
				≥177μmol/L	1 (0.85%)	0 (0.00%)
				ISS			0.558
				1	32 (27.12%)	11 (36.67%)
				2	37 (31.36%)	9 (30.00%)
				3	49 (41.53%)	10 (33.33%)
				RISS			0.553
				1	10 (8.55%)	3 (11.11%)
				2	64 (54.70%)	18 (66.67%)
				3	37 (31.62%)	5 (18.52%)
				Therapeutic regimen			0.817
				PD	20 (16.95%)	7 (24.14%)
				PCD	68 (57.63%)	17 (58.62%)
				PAD	16 (13.56%)	2 (6.90%)
				PTD	5 (4.24%)	1 (3.45%)
				PRD	9 (7.63%)	2 (6.90%)
				ASCT	17 (14.41%)	1 (3.33%)	0.098
				PFS	19.50 (1.13-35.10)	17.50 (1.07-33.33)	0.176
				OS	26.03 (1.13-65.23)	24.10 (3.77-62.90)	0.399
		Results in table: Mean+SD / N(%)
		ISS, International Staging System; RISS, revised ISS; PCD, bortezomib, cyclophosphamide and dexamethasone; PAD, bortezomib, adriamycin and dexamethasone; PTD, bortezomib, thalidomide and dexamethasone; PRD, bortezomib, lenalidomide and dexamethasone; ASCT, autologous stem cell transplantation; PFS, progression free survival; OS, overall survival.
